# Supplementary material for: A conserved opal termination codon optimizes a temperature-dependent trade-off between protein production and processing in alphaviruses
Source: Sci Adv. 2025 Apr 18;11(16):eads7933. doi: 10.1126/sciadv.ads7933 (PMC13105319; doi:10.1126/sciadv.ads7933)
Supplement: Supplementary file 2 — Data S1 to S3 [file sciadv.ads7933_data_s1_to_s3.zip]

Archive with 3 entries (3 files):
- ads7933_data_s1.xlsx
- ads7933_data_s2.xlsx
- ads7933_data_s3.xlsx
