# Supplementary material for: A conserved opal termination codon optimizes a temperature-dependent trade-off between protein production and processing in alphaviruses
Source: Sci Adv. 2025 Apr 18;11(16):eads7933. doi: 10.1126/sciadv.ads7933 (PMC13105319; doi:10.1126/sciadv.ads7933)
Supplement: Supplementary file 2 — Data S1 to S3 [file sciadv.ads7933_data_s1_to_s3.zip › ads7933_data_s1.xlsx]

## Sheet: Sheet1
#	Construct	Description	Construction Details (All primers are oriented 5’ to 3’)
1	SINV TE3’2J-GFP	Parental plasmid tagged with GFP	This is a kind gift from Richard Hardy’s and Tuli Mukhopadhyay’s labs at Indiana University.
2	SINV TE3’2J-mCherry	Digested SINV TE3’2J-GFP with AscI and PacI to remove and replace the GFP tag with the mCherry tag.
3	SINV TE12	Untagged parental plasmid	This is a kind gift from Richard Hardy’s and Tuli Mukhopadhyay’s labs at Indiana University.
4	pPBHS124 pGL3-minCAG-eYFP-Nluc_SV40-fluc	Plasmid construct used to PCR amplify Fluc and Nluc for cloning genomic and subgenomic reporters and translational readthrough constructs.	This is a kind gift from Rasi Subramaniam’s lab at Fred Hutch Cancer Center.
5	TEGFP-Ochre	Made from parental GFP-tagged SINV using site-directed mutagenesis to alter opal stop codon (UGA) to an ochre stop codon (UAA).	TE_Ochre_QC_Fwd:
			TGAATACTAACTAACCGGGGTAGGTGGG
			TE_Ochre_QC_Rev:
			GTTAGTTAGTATTCAGTCCTCCTGCTCCTGC
6	TEGFP-Amber	Made from parental GFP-tagged SINV using site-directed mutagenesis to alter opal stop codon (UGA) to an amber stop codon (UAG).	TE_Amber_QC_Fwd:
			TGAATACTAGCTAACCGGGTAGGTGGG
			TE_Amber_QC_Rev:
			GTTAGCTAGTATTCAGTCCTCCTGCTCCTGC
7	TEGFP-GCA	Made from parental GFP-tagged SINV using site-directed mutagenesis to alter opal stop codon (UGA) to an alanine codon (GCA).	TE_GCA_QC_Fwd:
			TGAATACGCACTAACCGGGGTAGGTGGG
			TE_GCA_QC_Rev:
			GTTAGTGCGTATTCAGTCCTCCTGCTCCTGC
8	TEGFP-CGC	Made from parental GFP-tagged SINV using site-directed mutagenesis to alter opal stop codon (UGA) to an arginine codon (CGC).	TE_CGC_QC_Fwd:
			TGAATACCGCCTAACCGGGGTAGGTGGG
			TE_CGC_QC_Rev:
			GTTAGGCGGTATTCAGTCCTCCTGCTCCTGC
9	TEGFP-TGC	Made from parental GFP-tagged SINV using site-directed mutagenesis to alter opal stop codon (UGA) to a cysteine codon (UGC).	TE_TGC_QC_Fwd:
			TGAATACTGCCTAACCGGGGTAGGTGGG
			TE_TGC_QC_Fwd:
			GTTAGGCAGTATTCAGTCCTCCTGCTCCTGC
10	TEGFP-3XFlag-Ochre	Made from TEGFP-Ochre using site-directed mutagenesis to insert 3X-Flag tag into nsP3.	3XFlag_Fwd:
			TAAAGATCATGACATCGATTACAAGGATGACGATGACAAGATGGACAGTTGGTCGTCAGG
			3XFlag_Rev:
			ATGTCATGATCTTTATAATCACCGTCATGGTCTTTGTAGTCACTAGTAATAGAGTTGTCCGATCCG
11	TEGFP-3XFlag-Amber	Made from TEGFP-Amber using site-directed mutagenesis to insert 3X-Flag tag into nsP3.	3XFlag_Fwd:
			TAAAGATCATGACATCGATTACAAGGATGACGATGACAAGATGGACAGTTGGTCGTCAGG
			3XFlag_Rev:
			ATGTCATGATCTTTATAATCACCGTCATGGTCTTTGTAGTCACTAGTAATAGAGTTGTCCGATCCG
12	TEGFP-3XFlag-GCA	Made from TEGFP-GCA using site-directed mutagenesis to insert 3X-Flag tag into nsP3.	3XFlag_Fwd:
			TAAAGATCATGACATCGATTACAAGGATGACGATGACAAGATGGACAGTTGGTCGTCAGG
			3XFlag_Rev:
			ATGTCATGATCTTTATAATCACCGTCATGGTCTTTGTAGTCACTAGTAATAGAGTTGTCCGATCCG
13	TEGFP-3XFlag-CGC	Made from TEGFP-CGC using site-directed mutagenesis to insert 3X-Flag tag into nsP3.	3XFlag_Fwd:
			TAAAGATCATGACATCGATTACAAGGATGACGATGACAAGATGGACAGTTGGTCGTCAGG
			3XFlag_Rev:
			ATGTCATGATCTTTATAATCACCGTCATGGTCTTTGTAGTCACTAGTAATAGAGTTGTCCGATCCG
14	TEGFP-3XFlag-TGC	Made from TEGFP-TGC using site-directed mutagenesis to insert 3X-Flag tag into nsP3.	3XFlag_Fwd:
			TAAAGATCATGACATCGATTACAAGGATGACGATGACAAGATGGACAGTTGGTCGTCAGG
			3XFlag_Rev:
			ATGTCATGATCTTTATAATCACCGTCATGGTCTTTGTAGTCACTAGTAATAGAGTTGTCCGATCCG
15	TENluc	To generate a genomic reporter, we digested parental SINV TE12 with SpeI to clone Nluc into the SpeI site in the 3’ end of nsP3.	SpeI_nanoluc_Fwd:
			CGGATCGGACAACTCTATTATGGTCTTCACACTCGAAG
			SpeI_nanoluc_Rev:
			CTGACGACCAACTGTCCATACTAGTTATCGCCAGAATGCGTTC
16	TENluc-Ochre	To generate a genomic reporter, we digested parental SINV TE12 with SpeI to clone Nluc into the SpeI site in the 3’ end of nsP3. Used site-directed mutagenesis to alter the opal stop codon (UGA) to an ochre codon (UAA).	TE_Ochre_QC_Fwd:
			TGAATACTAACTAACCGGGGTAGGTGGG
			TE_Ochre_QC_Rev:
			GTTAGTTAGTATTCAGTCCTCCTGCTCCTGC
17	TENluc-Amber	We used site-directed mutagenesis to alter the opal stop codon (UGA) to an amber codon (UAG) in the genomic reporter TENluc background.	TE_Amber_QC_Fwd:
			TGAATACTAGCTAACCGGGTAGGTGGG
			TE_Amber_QC_Rev:
			GTTAGCTAGTATTCAGTCCTCCTGCTCCTGC
18	TENluc-TGC	We used site-directed mutagenesis to alter the opal stop codon (UGA) to a cysteine codon (UGC) in the genomic reporter TENluc background.	TE_TGC_QC_Fwd:
			TGAATACTGCCTAACCGGGGTAGGTGGG
			TE_TGC_QC_Rev:
			GTTAGGCAGTATTCAGTCCTCCTGCTCCTGC
19	TENluc-GCA	We used site-directed mutagenesis to alter the opal stop codon (UGA) to an alanine codon (GCA) in the genomic reporter TENluc background.	TE_GCA_QC_Fwd:
			TGAATACGCACTAACCGGGGTAGGTGGG
			TE_GCA_QC_Rev:
			GTTAGTGCGTATTCAGTCCTCCTGCTCCTGC
20	TENluc-CGC	We used site-directed mutagenesis to alter the opal stop codon (UGA) to an arginine codon (CGC) in the genomic reporter TENluc background.	TE_CGC_QC_Fwd:
			TGAATACCGCCTAACCGGGGTAGGTGGG
			TE_CGC_QC_Rev:
			GTTAGGCGGTATTCAGTCCTCCTGCTCCTGC
21	TENluc+I538T	We used site-directed mutagenesis to introduce the I538T nsP1 mutation in genomic reporter TENluc background.	AR86_nsP1_I538T_Fwd:
			GGCGGACACCGGAGCAGCATTAGTTGAAACCCC
			AR86_nsP1_I538T_Rev:
			GCTCCGGTGTCCGCCTGGAGCCCCTCC
22	TENluc-TGC+I538T	We used site-directed mutagenesis to introduce the I538T nsP1 mutation in genomic reporter TENluc-TGC background.	AR86_nsP1_I538T_Fwd:
			GGCGGACACCGGAGCAGCATTAGTTGAAACCCC
			AR86_nsP1_I538T_Rev:
			GCTCCGGTGTCCGCCTGGAGCCCCTCC
23	pCDNA 3.1+	Mammalian expression vector with CMV promoter	Obtained from Thermofisher (V79020).
24	CMV-Opal-TR+DRS	Digested TENluc-Opal plasmid with HpaI to clone in firefly luciferase into nsP4 downstream of RNA structure present after stop codon to generate dual-reporter virus. Digested pCDNA plasmid with EcoRI and NotI to clone in nsP3-nsP4 from TE-Opal-TR+DRS to generate CMV-driven translational reporter.	nsP4_Fluc_HpaI_Fwd:
			CAAGACGACGCTATGGCGTTCATGGAAGACGCCAAAAACATAAAGAAAG
			nsP4_Fluc_HpaI_Rev:
			CCAAGATCATCAGACCGGTTCACGGCGATCTTTCCGCC
			CMV_nsP3_Fwd:
			CCACTAGTCCAGTGTGGTGGATGGCGCCGTCATACCGC
			CMV_Fluc_Rev:
			CGGGCCCTCTAGACTCGAGCTTACACGGCGATCTTTCCGC
25	CMV-Amber-TR+DRS	Digested TENluc-Amber plasmid with HpaI to clone in firefly luciferase into nsP4 downstream of RNA structure present after stop codon to generate dual-reporter virus. Digested pCDNA plasmid with EcoRI and NotI to clone in nsP3-nsP4 from TE-Amber-TR+DRS to generate CMV-driven translational reporter.	nsP4_Fluc_HpaI_Fwd:
			CAAGACGACGCTATGGCGTTCATGGAAGACGCCAAAAACATAAAGAAAG
			nsP4_Fluc_HpaI_Rev:
			CCAAGATCATCAGACCGGTTCACGGCGATCTTTCCGCC
			CMV_nsP3_Fwd:
			CCACTAGTCCAGTGTGGTGGATGGCGCCGTCATACCGC
			CMV_Fluc_Rev:
			CGGGCCCTCTAGACTCGAGCTTACACGGCGATCTTTCCGC
26	CMV-Ochre-TR+DRS	Digested TENluc-Ochre plasmid with HpaI to clone in firefly luciferase into nsP4 downstream of RNA structure present after stop codon to generate dual-reporter virus. Digested pCDNA plasmid with EcoRI and NotI to clone in nsP3-nsP4 from TE-Ochre-TR+DRS to generate CMV-driven translational reporter.	nsP4_Fluc_HpaI_Fwd:
			CAAGACGACGCTATGGCGTTCATGGAAGACGCCAAAAACATAAAGAAAG
			nsP4_Fluc_HpaI_Rev:
			CCAAGATCATCAGACCGGTTCACGGCGATCTTTCCGCC
			CMV_nsP3_Fwd:
			CCACTAGTCCAGTGTGGTGGATGGCGCCGTCATACCGC
			CMV_Fluc_Rev:
			CGGGCCCTCTAGACTCGAGCTTACACGGCGATCTTTCCGC
27	CMV-GCA-TR	Digested TENluc-GCA plasmid with HpaI to clone in firefly luciferase into nsP4 downstream of RNA structure present after stop codon to generate dual-reporter virus. Digested pCDNA plasmid with EcoRI and NotI to clone in nsP3-nsP4 from TE-GCA-TR+DRS to generate CMV-driven translational reporter.	CMV_nsP3_Fwd:
			CCACTAGTCCAGTGTGGTGGATGGCGCCGTCATACCGC
			CMV_Fluc_Rev:
			CGGGCCCTCTAGACTCGAGCTTACACGGCGATCTTTCCGC
28	CMV-Opal-TR-DRS	Digested TENluc-Opal plasmid with BstEII to clone in firefly luciferase into nsP4 upstream of RNA structure present after stop codon to generate dual-reporter virus. Digested pCDNA plasmid with EcoRI and NotI to clone in nsP3-nsP4 from TE-Opal-TR-DRS to generate CMV-driven translational reporter.	nsP4_Fluc_BstEII_Fwd:
			TTCGACGGACACAGGCCCTGCAATGGAAGACGCCAAAAAC
			nsP4_Fluc_BstEII_Rev:
			AGAACGGACTTCTTTTGCAGTCACACGGCGATCTTTCC
			CMV_nsP3_Fwd:
			CCACTAGTCCAGTGTGGTGGATGGCGCCGTCATACCGC
			CMV_Fluc_Rev:
			CGGGCCCTCTAGACTCGAGCTTACACGGCGATCTTTCCGC
29	CMV-Amber-TR-DRS	Digested TENluc-Amber plasmid with BstEII to clone in firefly luciferase into nsP4 upstream of RNA structure present after stop codon to generate dual-reporter virus. Digested pCDNA plasmid with EcoRI and NotI to clone in nsP3-nsP4 from TE-Amber-TR-DRS to generate CMV-driven translational reporter.	nsP4_Fluc_BstEII_Fwd:
			TTCGACGGACACAGGCCCTGCAATGGAAGACGCCAAAAAC
			nsP4_Fluc_BstEII_Rev:
			AGAACGGACTTCTTTTGCAGTCACACGGCGATCTTTCC
			CMV_nsP3_Fwd:
			CCACTAGTCCAGTGTGGTGGATGGCGCCGTCATACCGC
			CMV_Fluc_Rev:
			CGGGCCCTCTAGACTCGAGCTTACACGGCGATCTTTCCGC
30	CMV-Ochre-TR-DRS	Digested TENluc-Ochre plasmid with BstEII to clone in firefly luciferase into nsP4 upstream of RNA structure present after stop codon to generate dual-reporter virus. Digested pCDNA plasmid with EcoRI and NotI to clone in nsP3-nsP4 from TE-Ochre-TR-DRS to generate CMV-driven translational reporter.	nsP4_Fluc_BstEII_Fwd:
			TTCGACGGACACAGGCCCTGCAATGGAAGACGCCAAAAAC
			nsP4_Fluc_BstEII_Rev:
			AGAACGGACTTCTTTTGCAGTCACACGGCGATCTTTCC
			CMV_nsP3_Fwd:
			CCACTAGTCCAGTGTGGTGGATGGCGCCGTCATACCGC
			CMV_Fluc_Rev:
			CGGGCCCTCTAGACTCGAGCTTACACGGCGATCTTTCCGC
31	Ac5-Opal-TR+DRS	Amplified Drosophila Act5C promoter from plasmid pAFW (DGRC 1111). Digested CMV-Opal-TR+DRS with Mlul and NheI to replace CMV with Ac5 promoter to generate translational readthrough constructs to use in mosquito cells.	Ac5-TR_Fwd:
			CGATGTACGGGCCAGATATACATGAATGGCATCAACTC
			Ac5-TR_Rev:
			ACCAAGCTTAAGTTTAAACGGTCTCTGGATTAGACGAC
32	Ac5-Amber-TR+DRS	Amplified Drosophila Act5C promoter from plasmid pAFW (DGRC 1111). Digested CMV-Amber-TR+DRS with Mlul and NheI to replace CMV with Ac5 promoter to generate translational readthrough constructs to use in mosquito cells.	Ac5-TR_Fwd:
			CGATGTACGGGCCAGATATACATGAATGGCATCAACTC
			Ac5-TR_Rev:
			ACCAAGCTTAAGTTTAAACGGTCTCTGGATTAGACGAC
33	Ac5-Ochre-TR+DRS	Amplified Drosophila Act5C promoter from plasmid pAFW (DGRC 1111). Digested CMV-Ochre-TR+DRS with Mlul and NheI to replace CMV with Ac5 promoter to generate translational readthrough constructs to use in mosquito cells.	Ac5-TR_Fwd:
			CGATGTACGGGCCAGATATACATGAATGGCATCAACTC
			Ac5-TR_Revv
			ACCAAGCTTAAGTTTAAACGGTCTCTGGATTAGACGAC
34	Ac5-GCA-TR	Amplified Drosophila Act5C promoter from plasmid pAFW (DGRC 1111). Digested CMV-GCA-TR with Mlul and NheI to replace CMV with Ac5 promoter to generate translational readthrough constructs to use in mosquito cells.	Ac5-TR_Fwd:
			CGATGTACGGGCCAGATATACATGAATGGCATCAACTC
			Ac5-TR_Rev:
			ACCAAGCTTAAGTTTAAACGGTCTCTGGATTAGACGAC
35	Ac5-TGC-TR	Amplified Drosophila Act5C promoter from plasmid pAFW (DGRC 1111). Digested CMV-TGC-TR with Mlul and NheI to replace CMV with Ac5 promoter to generate translational readthrough constructs to use in mosquito cells.	Ac5-TR_Fwd:
			CGATGTACGGGCCAGATATACATGAATGGCATCAACTC
			Ac5-TR_Rev:
			ACCAAGCTTAAGTTTAAACGGTCTCTGGATTAGACGAC
36	Ac5-Opal-TR-DRS	Amplified Drosophila Act5C promoter from plasmid pAFW (DGRC 1111). Digested CMV-Opal-TR-DRS with Mlul and NheI to replace CMV with Ac5 promoter to generate translational readthrough constructs to use in mosquito cells.	Ac5-TR_Fwd:
			CGATGTACGGGCCAGATATACATGAATGGCATCAACTC
			Ac5-TR_Rev:
			ACCAAGCTTAAGTTTAAACGGTCTCTGGATTAGACGAC
37	Ac5-Amber-TR-DRS	Amplified Drosophila Act5C promoter from plasmid pAFW (DGRC 1111). Digested CMV-Amber-TR-DRS with Mlul and NheI to replace CMV with Ac5 promoter to generate translational readthrough constructs to use in mosquito cells.	Ac5-TR_Fwd:
			CGATGTACGGGCCAGATATACATGAATGGCATCAACTC
			Ac5-TR_Rev:
			ACCAAGCTTAAGTTTAAACGGTCTCTGGATTAGACGAC
38	Ac5-Ochre-TR-DRS	Amplified Drosophila Act5C promoter from plasmid pAFW (DGRC 1111). Digested CMV-Ochre-TR-DRS with Mlul and NheI to replace CMV with Ac5 promoter to generate translational readthrough constructs to use in mosquito cells.	Ac5-TR_Fwd:
			CGATGTACGGGCCAGATATACATGAATGGCATCAACTC
			Ac5-TR_Rev:
			ACCAAGCTTAAGTTTAAACGGTCTCTGGATTAGACGAC
39	CMV-nsP4-3XF	Digested pCDNA plasmid with EcoRI and NotI to clone in nsP4 from SINV TE12.	CMV_nsP4_EcoRI_Fwd:
			CCACTAGTCCAGTGTGGTGGATGGGGTACATATTTTCGACG
			CMV_nsP4_3XFLAG_Rev:
			CTTTGTAGTCTTTAGGACCACCGTAGAG
			CMV_nsP4_3XFLAG_Fwd:
			TGGTCCTAAAGACTACAAAGACCATGAC
			CMV_3XFLAG_NheI_Rev:
			CGGGCCCTCTAGACTCGAGCCTACTTGTCATCGTCATC
40	RRV-T48-mVenus	Parental RRV plasmid tagged with mVenus translationally fused to pE2	This is a kind gift from Richard Hardy’s and Tuli Mukhopadhyay’s labs at Indiana University.
41	RRV-T48-mVenus-A532V	A532V mutation introduced via site-directed mutagenesis	RRV64_A532V_Fwd
			GTACCGCGTCGGAGCAGGGGTAGTGGA
			RRV64_A532V_Rev
			GCTCCGACGCGGTACGTCAGCTCTT
42	RRV-T48-mVenus-531R	opal531R mutation introduced via site-directed mutagenesis	RRV64_531R_Fwd
			ACCAATTCCGACTAGGCAGAGCGGGGG
			RRV64_531R_Rev
			CTAGTCGGAATTGGTCAAAATCAATATCGCCG
43	RRV-T48-mVenus-A532V+531R	opal531R mutation introduced into RRV-T48-mVenus-A532V via site-directed mutagenesis	RRV64_531R_Fwd
			ACCAATTCCGACTAGGCAGAGCGGGGG
			RRV64_531R_Rev
			CTAGTCGGAATTGGTCAAAATCAATATCGCCG
44	SINV_Stop_DMS_ template	Amplified from SINV TE3’2J-GFP	DMS_PCR0_Fwd
			GTATCGTACTTACCGGTTGCCAGTGGAGC
			DMS_PCR0_Rev
			CACTCGATCAAGTCGAGTAGTGGTTGATC
