# Supplementary material for: A conserved opal termination codon optimizes a temperature-dependent trade-off between protein production and processing in alphaviruses
Source: Sci Adv. 2025 Apr 18;11(16):eads7933. doi: 10.1126/sciadv.ads7933 (PMC13105319; doi:10.1126/sciadv.ads7933)
Supplement: Supplementary file 2 — Data S1 to S3 [file sciadv.ads7933_data_s1_to_s3.zip › ads7933_data_s2.xlsx]

## Sheet: Selection Scores (log)
	Vero-37º	Vero-28º	C6/36
Opal	0	0	0
TAA	-2.19299	-0.271002	-1.24089
TAG	-2.08436	0.121987	-1.19861
ATG	-1.21266	-0.420614	-1.18685
TGG	-2.09648	-0.250579	-1.24493
TGC	-2.17024	-0.210633	0.247947
TGT	-2.05858	-0.0805219	-0.0148596
GCG	-2.13501	-0.703585	-1.09824
GCA	-1.14842	-0.338066	-1.07558
GCT	-2.84569	-0.19019	-0.925582
GCC	-1.63079	-0.253422	-0.609304
AGG	-3.38027	-0.231435	-1.26773
CGC	-3.94704	-0.769091	-2.03781
CGA	-1.94091	-0.156999	-1.33438
CGG	-3.46841	-0.326865	-1.06613
CGT	-3.04596	-0.466256	-1.42772
AGA	-2.32564	-0.229005	-1.66458
TCA	-1.98327	-0.182493	-1.3835
TCC	-3.04239	-0.330966	-1.44086
TCG	-1.62589	-0.522144	-1.28821
TCT	-1.37397	-0.345163	-1.69077
AGT	-3.86299	-0.432393	-0.849803
AGC	-3.68886	0.0456032	-1.27016
GTA	-1.76821	-0.716805	-1.11232
GTC	-3.41285	-0.62486	-0.582424
GTG	-1.08005	-0.540225	-0.999421
GTT	-1.1135	-0.499754	-1.26361
CCA	-3.09761	0.00470554	-1.98202
CCC	0	-0.454663	0
CCG	0	-0.268875	0
CCT	-2.59229	-0.251375	-2.02934
ACA	-1.13034	-0.131555	-0.827789
ACC	-2.91106	-1.40418	-0.769693
ACG	-1.34552	-0.350113	-0.93843
ACT	-1.02796	-0.305962	-0.552531
TTT	-2.77709	-0.382723	-1.26373
TTC	-2.517	-0.3312	-1.82736
TTA	-1.81362	-0.322631	-1.24471
TTG	-2.09408	-0.358616	-1.09304
CTA	-1.53774	-0.603101	-1.03793
CTC	0	-0.549708	0
CTG	-1.89032	-0.392581	-1.26714
CTT	-0.892473	-0.571644	-1.2883
GGA	-3.11914	-0.0830938	-1.56881
GGC	-2.62525	-0.220209	-1.92339
GGG	-2.78212	-0.0751626	-1.03399
GGT	-2.6867	-0.0053138	-1.31264
TAT	-1.45926	-0.312352	-1.19117
TAC	-3.07698	-0.719566	-1.04131
CAA	-3.58988	-0.372233	-1.45369
CAG	-1.54962	-0.475115	-1.08787
CAT	-1.55654	-0.31127	-1.07163
CAC	-2.52516	-0.600229	-0.662701
AAA	-2.89686	-0.387622	-1.35539
AAG	-4.4948	-0.346069	-1.42179
AAT	-3.99814	-0.194222	-1.15162
AAC	-2.01711	-0.672385	-0.949794
GAA	-0.594274	-0.298457	-1.22106
GAG	-2.21932	-0.427614	-0.858923
GAT	-1.94403	-0.344075	-1.03351
GAC	-3.64772	-0.423151	-1.15202
ATA	-1.18313	-0.555526	-0.781793
ATC	-2.0627	-0.6188	-1.05563
ATT	-0.983542	-0.414948	-0.953617

## Sheet: Codon Usage Frequency_Vero
Vero	Codon_Usage	Selection Score
Opal	1	1
Ochre	0.3	0.00641222
Amber	0.33	0.00823452
ATG	20.12	0.0612824
TGG	19.01	0.00800793
TGC	14.56	0.00675714
TGT	10.65	0.0087382
GCG	11.29	0.007328
GCA	13.38	0.0710521
GCT	19.04	0.00142662
GCC	27.87	0.0233997
AGG	12.03	0.00041661
CGC	13.72	0.00011297
CGA	5.57	0.0114575
CGG	12.21	0.00034009
CGT	3.87	0.00089959
AGA	12.87	0.00472459
TCA	10.11	0.0103928
TCC	15.63	0.00090701
TCG	3.49	0.0236653
TCT	15.83	0.0422694
AGT	10.36	0.00013709
AGC	16.74	0.00020471
GTA	5.78	0.0170527
GTC	14.92	0.0003865
GTG	29.88	0.0831672
GTT	10.41	0.0770016
CCA	13.96	0.00079872
CCC	17.82	0
CCG	7.44	0
CCT	12.49	0.00255686
ACA	16.27	0.0740728
ACC	23.54	0.00122728
ACG	8.46	0.0451311
ACT	12.71	0.0937648
TTT	15	0.00167076
TTC	22.06	0.00304086
TTA	5.73	0.0153595
TTG	10.66	0.00805238
CTA	5.64	0.0289908
CTC	20.01	0
CTG	41.37	0.0128731
CTT	12.29	0.128093
GGA	17.47	0.00076008
GGC	20.91	0.00237
GGG	18.25	0.0016515
GGT	9.28	0.00205731
TAT	13.21	0.0347331
TAC	19.42	0.00083756
CAA	12.35	0.00025711
CAG	36.88	0.0282088
CAT	11.09	0.0277625
CAC	16.2	0.00298425
AAA	21.81	0.00126805
AAG	30.19	3.2004e-05
AAT	16.02	0.00010043
AAC	22.53	0.00961377
GAA	24.16	0.254522
GAG	44.45	0.00603508
GAT	19.31	0.0113755
GAC	27.48	0.00022505
ATA	6.46	0.0655944
ATC	21.76	0.00865568
ATT	14.34	0.103862

## Sheet: Codon Usage Frequency_C636
C6/36	Codon_Usage	Selection Score
Opal	0.6	1
Ochre	0.7	0.057426
Amber	0.45	0.0632975
ATG	22.78	0.0650361
TGG	9.68	0.0568939
TGC	11.12	1.76989
TGT	8.09	0.966363
GCG	15.37	0.0797555
GCA	13.89	0.084028
GCT	14.22	0.118691
GCC	24.48	0.245864
AGG	5.35	0.053985
CGC	9.72	0.00916615
CGA	11.16	0.0463045
CGG	13.28	0.0858753
CGT	8.07	0.0373487
AGA	6.1	0.021648
TCA	9.31	0.0413524
TCC	16.56	0.0362361
TCG	21.18	0.0514978
TCT	7.63	0.0203812
AGT	14.12	0.141318
AGC	17.42	0.053684
GTA	9.13	0.0772115
GTC	15.5	0.261563
GTG	22.46	0.100134
GTT	14.31	0.0544992
CCA	14.6	0.0104228
CCC	11.09	0.0135519
CCG	21.27	0.00569731
CCT	8.69	0.00934669
ACA	10.44	0.148666
ACC	20.72	0.169945
ACG	18.45	0.115231
ACT	9.85	0.280201
TTT	11.25	0.0544841
TTC	24.07	0.0148812
TTA	5.31	0.0569227
TTG	17.16	0.0807155
CTA	8.51	0.0916376
CTC	12.25	0.00539327
CTG	32.46	0.0540576
CTT	8.5	0.0514869
GGA	19.59	0.0269892
GGC	17.05	0.0119293
GGG	7.8	0.092472
GGT	16.32	0.0486806
TAT	9.48	0.0643921
TAC	20.1	0.0909266
CAA	19.2	0.0351814
CAG	27.97	0.0816825
CAT	11.3	0.0847943
CAC	15.43	0.21742
AAA	25.09	0.0441178
AAG	32.87	0.0378625
AAT	19.21	0.0705312
AAC	30.12	0.112255
GAA	35.43	0.060109
GAG	29.26	0.138381
GAT	28	0.0925752
GAC	26.47	0.0704653
ATA	8.82	0.165275
ATC	26.77	0.0879764
ATT	16.42	0.111271
