# Supplementary material for: A conserved opal termination codon optimizes a temperature-dependent trade-off between protein production and processing in alphaviruses
Source: Sci Adv. 2025 Apr 18;11(16):eads7933. doi: 10.1126/sciadv.ads7933 (PMC13105319; doi:10.1126/sciadv.ads7933)
Supplement: Supplementary file 2 — Data S1 to S3 [file sciadv.ads7933_data_s1_to_s3.zip › ads7933_data_s3.xlsx]

## Sheet: Figure 1F
	550opal						550amber						550ochre						550A						550R					550C
Vero 37ºC	0.043645	0.005671	-0.053042	0.14813		0.199283	-1.44342	-1.46992	-1.47789	-1.75278	-1.82244		-2.52377	-4.80072	-4.97881	-4.8962			-1.72733	-1.71068	-1.73499	-2.42051	-3.33724		-2.11993	-4.93902	-4.85078	-4.85078		-1.34133	-1.42179	-1.28899	-2.24981	-1.85186	-1.89763
Vero 28ºC	0.06272	-0.104843	0.024103	-0.029546	-0.161218	0.139812	-0.0637809	0.05341	-0.169647	0.174574	0.008242	0.049635	-0.377491	-0.351873	-0.168064	-0.017312	-0.251395	-0.154485	-0.851783	-0.898813	-0.832187	-0.879785	-0.950363	-0.552425	-0.952231	-1.01189	-0.79379	-0.879785	-0.763279	-0.61485	-0.537114	-0.499442	-0.462248	-0.348305	-0.552425
C6/36 28ºC	0.0336236	-0.0364667	0.127622	-0.181377	-0.040602	-0.349601	-2.2095	-2.45124	-2.61493	-2.4939			-1.28584	-1.58271	-1.95621	-2.17005	-2.15602		-0.769799	-0.557992	-0.586868	-2.1396			-1.23469	-0.535716	-0.468769	0.21467	-0.598243	-0.234686	0.133291	-0.334389	-0.262451	-0.08636	0.328614

## Sheet: Figure 2B, Fig. S3
	RTE				NO RTE				RTE				NO RTE				RTE				NO RTE
	Vero-37º				Vero-37º				Vero-28º				Vero-28º				C6/36				C6/36
550opal	15.1602	14.0664	16.369		9.51244	9.62063	11.337		31.8583	28.3728	25.8123		18.9069	19.0434	18.5468		27.9505	22.6571	20.1151		9.0781	11.3361	9.49361	6.82834
550amber	5.9018	5.28689	4.2453		2.38605	2.11268	2.04051		10.8922	9.23572	7.83329		3.8267	4.12257	3.94931		11.703	10.0791	11.559		3.58269	1.41463	2.38081	1.25918
550ochre	3.86216	2.82335	2.73849		2.04247	2.28497	1.93134		4.66922	4.36168	4.06426		2.68366	3.6122	3.50362		6.42353	6.25491	6.08555		1.15023	1.13511	1.70751	2.53088
	Figure 2B								Figure 2B								Figure 2B
	Fig. S3								Fig. S3								Fig. S3

## Sheet: Figure 2C
	550opal				550amber						550ochre
pCDNA	5.78687	5.72726	5.93978	5.85553	4.77611	4.85093	4.62185	3.63609			2.73239	3.11793	3.10106	3.07004
nsP4WT	5.12828	5.30669	5.03581	5.14916	5.34041	5.09423	5.07436	5.03038	4.87871	5.03303	4.23588	4.51372	4.35017	4.35928	4.08454

## Sheet: Figure 3B
	550opal					550A					550R					550C
Vero-37º	0.039146	0.040733	0.001816	0.035815	0.000742	0.20592	0.25538	0.170127	0.393407	0.20592	0.182726	0.214035	0.615265	0.674141	0.182726	0.640543	0.138462	0.096595	0.41003	0.02782

## Sheet: Figure 3D
	550opal			550A			550R			550C
Minus	6.23506	6.50243	6.5345	6.98036	6.99551	7.16161	6.797	6.9126	7.07526	6.96196	7.45639	7.47699
gRNA	9.10836	7.95315	8.41117	7.55203	7.20471	7.46447	6.44572	6.62267	6.4137	7.68393	7.83629	8.09114
sgRNA	9.69741	10.0517	10.2453	9.08094	8.72673	9.06904	7.78397	8.01007	7.89704	9.22849	9.21575	9.55448
Extracellular	8.70495	8.5069	8.44805	7.75097	7.71824	7.8953	7.41938	7.46031	7.42806	7.55891	7.53743	7.66485

## Sheet: Figure 3E
550opal	550A	550R	550C
2.87329	0.571672	-0.351275	0.721969
1.45072	0.209199	-0.289928	0.379906
1.87668	0.302864	-0.661568	0.614147

## Sheet: Figure 3F
550opal	550A	550R	550C
3.882	33.7992	21.7892	35.0395
125.473	33.2675	24.4005	23.9583
68.2513	40.232	30.4329	29.0633

## Sheet: Figure 4A
	Vero-37º			Vero-28º			C6/36
550opal	301231	285690	213249	42397	38570	45983	62168.3	58717.3	41345.3
550A	40026	53925	98061	158116	76894.3	69945.3	65369	43055	40804
550R	7580	11049	21511	46613	34899	45557	80244.3	28711.3	35176.3
550C	49805	50000	50133	34838	37414	34650	82782.3	50328.3	57487.3

## Sheet: Figure 4B
	550opal					550A					550R					550C
Vero-28º	0.052566	0.058366	0.140851	0.047662		0.313611	0.325349	0.203223	0.163915		0.374767	0.621302	0.814815	0.394583		0.225467	0.32	0.394382	0.153938
C6/36	0.053627	0.438721	0.008237	0.00392		0.023776	0.147912	0.080477	0.056911		0.083495	0.502257	0.05966	0.119879		0.067633	0.158172	0.05868	0.019939

## Sheet: Figure 4D
	550opal			550A			550R			550C
Minus	5.99513	6.27636	5.97549	6.05906	6.12605	6.80831	6.23904	6.21009	6.76942	6.82933	6.51159	6.46692
gRNA	7.17664	7.23306	7.19669	6.28947	6.58488	6.69585	6.20296	6.21137	6.51401	6.63011	6.65682	6.78139
sgRNA	8.00408	8.15202	8.35302	6.92946	7.38374	7.36401	7.08951	7.33589	7.34876	7.53833	7.61037	7.5342
Extracellular	8.17921	7.78949	7.87397	7.89333	7.65302	7.66057	7.70177	7.84221	7.84135	7.53768	7.70574	7.6565

[truncated: 23 more sheets: Figure 4E, Figure 4F, Figure 4G, Figure 4H, Figure 4I, Figure 4J, Figure 5B, Figure 5C, Figure 5D, Figure 5E, Figure 5F, Figure 5G, Figure 5H, Figure 6B, Figure 6C, Figure 6D, Fig. S2, Fig. S5C-E, Fig. S6G-H, Fig. S7A …]
